# Supplementary material for: Developing Abstract Representations of Passives: Evidence From Bilingual Children’s Interpretation of Passive Constructions
Source: Front Psychol. 2020 Dec 11;11:545360. doi: 10.3389/fpsyg.2020.545360 (PMC7759474; doi:10.3389/fpsyg.2020.545360)
Supplement: Supplementary file 1 [file Table_1.XLSX]

## Sheet: FinalData
LanguageGroup	AgeGroup	Participant #	Age (Years)	Age (Months)	Gender	PPVT	NormPPVT	EnglishRatioCorrect	EnglishRatioTranspositionErrors	RawEVIP	NormEVIP	FrenchRatioCorrect	FrenchRatioTranspositionErrors	%CorrectInBothLanguages	%SameInBothLanguages	RatioPPVT/EVIP
EM	Young	1	3	47	F	62	111	0.4	1	na	na	na	na	na	na	na
EM	Young	2	4	50	M	77	120	0.166667	0.8	na	na	na	na	na	na	na
EM	Young	3	4	50	M	76	119	0.5	0.333333	na	na	na	na	na	na	na
EM	Young	4	4	50	F	40	89	0.833333	0	na	na	na	na	na	na	na
EM	Young	5	4	50	M	38	87	0.333333	1	na	na	na	na	na	na	na
EM	Young	6	4	51	F	66	110	0.666667	0	na	na	na	na	na	na	na
EM	Young	7	4	51	M	76	119	0.833333	0	na	na	na	na	na	na	na
EM	Young	8	4	51	M	58	104	0.666667	1	na	na	na	na	na	na	na
EM	Young	9	4	51	M	80	122	1	na	na	na	na	na	na	na	na
EM	Young	10	4	52	F	54	98	0.666667	0	na	na	na	na	na	na	na
EM	Young	11	4	52	M	52	97	0.4	0	na	na	na	na	na	na	na
EM	Young	12	4	52	F	61	104	0.833333	1	na	na	na	na	na	na	na
EM	Young	13	4	53	F	90	128	0.833333	0.5	na	na	na	na	na	na	na
EM	Young	14	4	54	F	100	136	0.666667	1	na	na	na	na	na	na	na
EM	Young	15	4	54	F	97	131	0.5	1	na	na	na	na	na	na	na
EM	Young	16	4	54	M	74	113	1	na	na	na	na	na	na	na	na
EM	Young	17	4	55	M	78	116	0.5	0.666667	na	na	na	na	na	na	na
EM	Young	18	4	55	M	64	107	0.833333	0	na	na	na	na	na	na	na
EM	Young	19	4	55	F	64	105	0.666667	0	na	na	na	na	na	na	na
EM	Young	20	4	55	F	87	123	0.833333	0	na	na	na	na	na	na	na
EM	Young	21	4	56	M	89	123	0.5	1	na	na	na	na	na	na	na
EM	Young	22	4	56	M	101	132	1	na	na	na	na	na	na	na	na
EM	Young	23	4	56	F	114	143	0.166667	1	na	na	na	na	na	na	na
EM	Young	24	4	56	F	90	124	0.666667	0.5	na	na	na	na	na	na	na
EM	Young	25	4	56	F	88	122	0.833333	0	na	na	na	na	na	na	na
EM	Young	26	4	56	F	112	141	0.666667	0.5	na	na	na	na	na	na	na
EM	Young	27	4	57	F	77	113	0.833333	1	na	na	na	na	na	na	na
EM	Young	28	4	57	M	69	107	0.833333	1	na	na	na	na	na	na	na
EM	Young	29	4	58	M	89	121	0.333333	1	na	na	na	na	na	na	na
EM	Young	30	4	58	F	100	129	0.5	1	na	na	na	na	na	na	na
EM	Young	31	4	58	F	100	129	0.666667	0	na	na	na	na	na	na	na
EM	Young	32	4	58	F	75	109	0.5	0.666667	na	na	na	na	na	na	na
EM	Young	33	4	58	F	97	127	1	na	na	na	na	na	na	na	na
EM	Old	34	4	59	F	136	158	0.833333	1	na	na	na	na	na	na	na
EM	Old	35	4	59	M	78	112	0.666667	0	na	na	na	na	na	na	na
EM	Old	36	5	60	M	100	127	1	na	na	na	na	na	na	na	na
EM	Old	37	5	60	F	126	147	0.833333	1	na	na	na	na	na	na	na
EM	Old	38	5	60	F	76	109	0.666667	0	na	na	na	na	na	na	na
EM	Old	39	5	60	F	55	91	0.666667	1	na	na	na	na	na	na	na
EM	Old	40	5	61	F	78	110	0.5	0.666667	na	na	na	na	na	na	na
EM	Old	41	5	61	F	96	124	0.833333	1	na	na	na	na	na	na	na
EM	Old	42	5	62	M	90	117	0.5	0.333333	na	na	na	na	na	na	na
EM	Old	43	5	62	M	66	99	0.833333	0	na	na	na	na	na	na	na
EM	Old	44	5	62	M	63	96	1	na	na	na	na	na	na	na	na
EM	Old	45	5	62	F	99	124	0.333333	0.5	na	na	na	na	na	na	na
EM	Old	46	5	62	F	99	124	0.5	0.666667	na	na	na	na	na	na	na
EM	Old	47	5	63	F	90	117	0.666667	1	na	na	na	na	na	na	na
EM	Old	48	5	65	M	123	140	0.833333	1	na	na	na	na	na	na	na
EM	Old	49	5	66	F	63	92	0.333333	0.25	na	na	na	na	na	na	na
EM	Old	50	5	66	M	77	103	0.833333	1	na	na	na	na	na	na	na
EM	Old	51	5	68	M	100	119	0.666667	1	na	na	na	na	na	na	na
EM	Old	52	5	68	M	112	128	1	na	na	na	na	na	na	na	na
EM	Old	53	5	68	M	124	137	0.666667	0.5	na	na	na	na	na	na	na
EM	Old	54	5	69	M	136	146	1	na	na	na	na	na	na	na	na
EM	Old	55	5	69	F	100	119	0.666667	0	na	na	na	na	na	na	na
EM	Old	56	5	70	F	102	118	1	na	na	na	na	na	na	na	na
EM	Old	57	5	71	F	126	137	0.5	1	na	na	na	na	na	na	na
EM	Old	58	5	71	M	64	99	0.833333	1	na	na	na	na	na	na	na
EM	Old	59	5	71	M	112	126	0.833333	0	na	na	na	na	na	na	na
EM	Old	60	5	71	F	66	90	0.833333	1	na	na	na	na	na	na	na
EM	Old	61	6	72	F	40	66	1	na	na	na	na	na	na	na	na
EM	Old	62	6	78	M	39	103	1	na	na	na	na	na	na	na	na
FE	Young	1	3	46	M	51	102	0.5	1	14	65	0	0.25	0	0.5	1.56923
FE	Young	2	3	46	F	71	119	0.833333	0.666667	8	74	0.5	0.333333	0.5	0.666667	1.60811
FE	Young	3	3	46	F	na	na	0.166667	0.6	66	134	1	X	0.166667	0.166667	na
FE	Young	4	4	49	F	95	136	0.833333	1	15	72	0	0.666667	0	0.166667	1.88889
FE	Young	5	4	49	F	54	102	0.666667	1	30	91	0.666667	1	0.5	0.666667	1.12088
FE	Young	6	4	50	F	66	110	0.5	1	26	83	0.333333	0.25	0.166667	0.5	1.3253
FE	Young	7	4	51	F	85	126	1	X	16	72	0.666667	0.5	0.666667	0.666667	1.75
FE	Young	8	4	52	F	39	86	0.5	0.666667	20	76	0	0.833333	0	0.5	1.13158
FE	Young	9	4	53	M	38	85	0	0.666667	na	na	na	na	na	na	na
FE	Young	10	4	53	M	75	116	0.5	1	41	98	0.5	0.666667	0.166667	0.333333	1.18367
FE	Young	11	4	53	F	12	57	0.333333	0.5	57	115	0.833333	1	0.333333	0.5	0.495652
FE	Young	12	4	53	M	38	85	0.833333	1	33	90	0.333333	0.25	0.333333	0.5	0.944444
FE	Young	13	4	54	F	63	104	0.666667	1	68	124	0.833333	1	0.666667	0.833333	0.83871
FE	Young	14	4	54	F	40	86	0.333333	0.67	13	66	0.166667	0.4	0.166667	0.833333	1.30303
FE	Young	15	4	54	F	45	89	0.333333	1	29	83	1	na	0.333333	0.666667	1.07229
FE	Young	16	4	54	F	34	80	0.5	1	28	82	0.166667	0.8	0.166667	0.666667	0.97561
FE	Young	17	4	54	M	39	84	0.333333	1	13	66	0.5	1	0.166667	0.5	1.27273
FE	Young	18	4	54	M	3	40	0.5	1	51	106	0.5	1	0	0	0.377358
FE	Young	19	4	55	M	67	107	0.5	0	33	88	0.333333	1	0.333333	0.833333	1.21591
FE	Young	20	4	55	M	20	66	0.166667	0.6	88	146	0.666667	1	0.166667	0.5	0.452055
FE	Young	21	4	55	F	50	93	1	na	33	88	0.5	0.33	0.5	0.5	1.05682
FE	Young	22	4	55	F	71	110	1	na	75	133	1	na	1	1	0.827068
FE	Young	23	4	56	F	77	113	0	1	34	87	0	0.833333	0	1	1.29885
FE	Young	24	4	56	F	94	127	1	na	85	140	0.833333	1	0.833333	0.833333	0.907143
FE	Young	25	4	56	M	43	85	0.833333	1	42	95	0.333333	0.75	0.333333	0.5	0.894737
FE	Young	26	4	56	F	60	99	1		39	92	0.666667		0.666667	0.666667	1.07609
FE	Young	27	4	56	F	na	na	0	0.75	na	na	0.833333	1	0	0.166667	na
FE	Young	28	4	56	M	24	68	0.333333	0.75	47	102	0.833333	0.67	0.333333	0.5	0.666667
FE	Young	29	4	57	F	57	97	0.833333	1	62	115	1	na	0.833333	0.833333	0.843478
FE	Young	30	4	57	M	71	108	0.666667	1	53	106	0.166667	0.6	0.166667	0.5	1.01887
FE	Young	31	4	58	F	71	106	0.833333	0.666667	46	97	0.833333	1	0.666667	0.666667	1.09278
FE	Young	32	4	58	M	82	115	0	1	21	72	0.166667	0.4	0	0.833333	1.59722
FE	Young	33	4	58	M	40	81	0.166667	0.8	34	85	0.166667	1	0	0.666667	0.952941
FE	Old	34	4	59	F	80	114	1	na	67	119	1	na	1	1	0.957983
FE	Old	35	4	59	M	49	88	0.666667	0.5	47	98	0.166667	1	0	0.166667	0.897959
FE	Old	36	4	59	F	40	81	0.833333		40	91	0.666667		0.5	0.5	0.89011
FE	Old	37	5	60	F	65	100	0.833333	1	59	109	0.833333	1	0.833333	1	0.917431
FE	Old	38	5	60	F	51	104	0.666667	1	65	62	0.5	1	0.5	0.833333	1.67742
FE	Old	39	5	60	F	63	98	0.833333	1	20	70	0.166667	0.4	0.166667	0.333333	1.4
FE	Old	40	5	60	M	85	115	0.833333	1	8	58	0.333333	0.5	0.333333	0.5	1.98276
FE	Old	41	5	61	M	102	129	0.833333	0.5	78	129	1	na	0.5	0.5	1
FE	Old	42	5	61	F	75	108	0.333333	0.75	61	111	0.333333	0.25	0	0.333333	0.972973
FE	Old	43	5	61	F	69	103	0.833333	1	73	123	0.666667	0.5	0.666667	0.833333	0.837398
FE	Old	44	5	62	M	91	118	1	na	72	120	1	na	1	1	0.983333
FE	Old	45	5	62	M	81	110	0.5	1	62	110	0.666667	1	0.5	0.833333	1
FE	Old	46	5	62	M	51	86	0.333333	1	45	93	0	1	0	0.666667	0.924731
FE	Old	47	5	62	F	73	104	0.833333	1	14	62	0.333333	1	0.166667	0.166667	1.67742
FE	Old	48	5	63	M	88	116	1	na	11	59	0.166667	0.8	0.166667	0.166667	1.9661
FE	Old	49	5	63	F	na	na	0.833333	1	73	121	1	na	0.833333	0.833333	na
FE	Old	50	5	63	F	na	na	0.833333	1	73	121	0.666667	1	0.666667	0.833333	na
FE	Old	51	5	63	M	na	na	0.666667	0.67	85	133	0.833333	1	0.5	0.5	na
FE	Old	52	5	65	F	70	100	0.833333	1	66	111	0.833333	1	0.666667	0.666667	0.900901
FE	Old	53	5	68	F	71	97	0.833333	1	60	102	0.666667	1	0.666667	0.833333	0.95098
FE	Old	54	5	69	M	75	100	0.666667	1	65	107	0.666667	1	0.333333	0.333333	0.934579
FE	Old	55	5	70	F	55	81	1	na	66	106	1	na	1	1	0.764151
FE	Old	56	5	70	M	48	75	0.666667	1	84	124	0.666667	1	0.666667	1	0.604839
FE	Old	57	5	70	M	99	116	1	na	77	117	1	na	1	1	0.991453
FE	Old	58	5	71	M	75	98	0.5	1	51	91	0.833333	1	0.5	0.666667	1.07692
FE	Old	59	5	71	F	87	107	1	na	61	101	0.666667	1	0.666667	0.666667	1.05941
FE	Old	60	6	75	M	101	114	1	0.666667	69	105	1	na	0.5	0.5	1.08571
FE	Old	61	6	77	F	87	101	0.833333	0	85	119	1	na	0.833333	0.833333	0.848739
FE	Old	62	6	82	M	101	107	1	na	33	67	1	na	1	1	1.59701
